# Supplementary material for: Identification of a gene signature for discriminating metastatic from primary melanoma using a molecular interaction network approach
Source: Sci Rep. 2017 Dec 11;7:17314. doi: 10.1038/s41598-017-17330-0 (PMC5725601; doi:10.1038/s41598-017-17330-0)
Supplement: Supplementary file 2 — Supplementary Table S2 [file 41598_2017_17330_MOESM2_ESM.xlsx]

## Sheet: S1
Table S1 : Gene Ontology enrichment of response network genes
Biological Process	GO ID	p-value
Metastasis Melanoma – Primary Melanoma
phospholipid metabolic process	GO:0006644	0.00154
protein-lipid complex assembly	GO:0065005	0.0218
regulation of inflammatory response	GO:0050727	0.00516
negative regulation of protein kinase activity	GO:0006469	0.0456
regulation of innate immune response	GO:0045088	0.0373
glycerophospholipid metabolic process	GO:0006650	0.00522
cellular response to hormone stimulus	GO:0032870	0.000358
regulation of homeostatic process	GO:0032844	0.0394
positive regulation of apoptotic process	GO:0043065	0.0136
positive regulation of RNA biosynthetic process	GO:1902680	0.0351
cellular response to stress	GO:0033554	0.011
cellular biosynthetic process	GO:0044249	0.00391
Primary Melanoma – Normal Skin
melanocyte differentiation	GO:0030318	0.00884
pigment cell differentiation	GO:0050931	0.00527
pigmentation	GO:0043473	0.0252
regulation of ligase activity	GO:0051340	0.000508
regulation of ubiquitin-protein ligase activity involved in mitotic cell cycle	GO:0051439	0.0434
cell cycle phase	GO:0022403	1.09e-10
positive regulation of leukocyte migration	GO:0002687	0.036
G1/S transition of mitotic cell cycle	GO:0000082	0.0391
negative regulation of canonical Wnt signaling pathway	GO:0090090	0.000644
peptidyl-serine phosphorylation	GO:0018105	0.01
positive regulation of homeostatic process	GO:0032846	0.00954
DNA repair	GO:0006281	0.000229
cytokine-mediated signaling pathway	GO:0019221	0.0159
response to lipid	GO:0033993	3.3e-06
response to oxygen-containing compound	GO:1901700	0.00811
immune system process	GO:0002376	0.0152
Metastasis Melanoma – Normal Skin
cell cycle phase	GO:0022403	6.82e-16
activation of innate immune response	GO:0002218	2.12e-05
negative regulation of ubiquitin-protein transferase activity	GO:0051444	5.46e-06
antigen processing and presentation via MHC class I	GO:0042590	0.00665
regulation of cellular amino acid metabolic process	GO:0006521	1.57e-05
negative regulation of canonical Wnt signaling pathway	GO:0090090	0.000621
apoptotic process	GO:0006915	0.0487
cell division	GO:0051301	0.00281
cellular response to cytokine stimulus	GO:0071345	0.0129
DNA metabolic process	GO:0006259	2.33e-06
mRNA metabolic process	GO:0016071	0.000405
positive regulation of RNA biosynthetic process	GO:1902680	0.0204
protein K63-linked deubiquitination	GO:0070536	4.72e-06
regulation of cellular amino acid metabolic process	GO:0006521	0.000399
