# Supplementary material for: Identification of a gene signature for discriminating metastatic from primary melanoma using a molecular interaction network approach
Source: Sci Rep. 2017 Dec 11;7:17314. doi: 10.1038/s41598-017-17330-0 (PMC5725601; doi:10.1038/s41598-017-17330-0)
Supplement: Supplementary file 3 — Supplementary Table S3 [file 41598_2017_17330_MOESM3_ESM.xlsx]

## Sheet: MM-PM
High Influence Max-Span & Min-Span Paths - Metastasis Melanoma – Primary Melanoma
High Influence Max-Span Paths	Average Influence score
MUC7 -> SELL -> GRB2 -> ANXA2 -> EP300 -> IVL -> SPRR3	2.86
WNT5A -> MYC -> RPS5 -> EEF1B2 -> TIMP1 -> SERPING1 -> C1QA -> CRP	1.84
PEX5L -> REST -> GTF2B -> HSPA8 -> HSP90AA1 -> QARS -> RARS -> CRABP2	1.55
NAP1L2 -> SP110 -> NDUFV2 -> NDUFA12 -> NDUFA13 -> UBC -> JUN -> TIMP1 -> MMP1	1.41
GDF9 -> NDUFB9 -> IMMT -> UBC -> FYN -> KIT -> MPDZ	1.4
YWHAB -> HSP90AB1 -> HSP90AA1 -> HSPA8 -> HSPB1 -> MAGED1 -> NGFR -> OMG	1.31
SFRP2 -> FZD7 -> SDC4 -> UBC -> HNRNPK -> HMGB1 -> CTCF -> MRPL11	1.29
GPBP1 -> NFKB1 -> TIMP1 -> CD63 -> CTCF -> MUC1	1.28
WNT3 -> LRP6 -> UBC -> YWHAB -> HSP90AB1 -> HSP90AA1 -> SUGT1	1.26
MGAT4A -> FUT8 -> RAD21 -> RPL18A -> UBC -> YWHAE -> GAPDH -> APP -> TACR1	1.26
CHI3L2 -> RAD21 -> RPL18A -> UBC -> YWHAE -> GAPDH -> APP -> KLC1	1.26
MGAT4B -> FUT8 -> RAD21 -> RPL18A -> UBC -> HNRNPK -> CEBPB -> DAPK1	1.24
ZYG11B -> PPP1R18 -> PPP1CA -> ACTB -> RAC1 -> VCAM1 -> IRF7	1.23
COQ6 -> ARSE -> NDN -> RPS11 -> UBC -> HNRNPK -> HMGB1 -> CTCF -> NTS -> CIDEB	1.23
LAMA5 -> PLAT -> ANXA2 -> EP300 -> BAX -> BCL2L10	1.22
SFRP2 -> FZD7 -> SDC4 -> UBC -> RPL11 -> DDOST -> TMBIM4	1.2
XAB2 -> ILF3 -> UBC -> HNRNPK -> HMGB1 -> CTCF -> NTS -> NMBR -> NMB	1.19
WWC1 -> CDC73 -> CTCF -> EIF2S1 -> ATF4 -> BATF -> CCDC113	1.18
WNT4 -> FZD7 -> SDC4 -> UBC -> HNRNPK -> SUMO2 -> FOS -> TOMM40	1.18
NDUFS6 -> UQCRH -> SDHC -> UBC -> ACTB -> ACTG1 -> EIF6 -> ALDH2 -> ADH5 -> ALDH1A1 -> CYP2A6	1.18
CERS2 -> AGPAT1 -> FOS -> CDK4 -> EIF4B -> KBTBD7 -> MTM1	1.18
CA12 -> IDH3B -> MYC -> SPAG9 -> CDON -> DHH	1.18
WWC1 -> CDC73 -> CPSF3 -> GTF2F2 -> CEBPG -> XDH	1.17
EDEM1 -> SEL1L -> AUP1 -> UBC -> YWHAB -> HSP90AB1 -> HSP90AA1 -> CHEK1 -> MSRA	1.17
CCDC113 -> PFN2 -> RPS10 -> UBC -> YWHAE -> GAPDH -> GPI -> PGM1 -> PYGL -> AMY1A -> MUC5B	1.17
MGAT4B -> FUT8 -> RAD21 -> RPL18A -> UBC -> E2F1 -> HGSNAT	1.16
NAP1L2 -> SP110 -> NDUFV2 -> NDUFA12 -> NDUFA13 -> UBC -> JUN -> THBD	1.14
ZNF205 -> MDFI -> UBC -> RPL7A -> EIF3I -> LAMB1 -> ITGAV	1.12
PLCB3 -> APP -> UBC -> VDAC1 -> TOMM20 -> TOMM22 -> GRPEL2	1.11
CDH15 -> CTNNB1 -> UBC -> HNRNPK -> HMGB1 -> CTCF -> NTS -> MCHR2	1.11
YWHAH -> YWHAB -> HSP90AB1 -> HSP90AA1 -> HSPA8 -> RGS2 -> VPS29	1.09
XRN2 -> EXOSC8 -> UBC -> TUBB -> DYNLL1 -> HSPA8 -> MME	1.09
GNB3 -> GNAS -> UBC -> VDAC1 -> TOMM20 -> TOMM22 -> TIMM10	1.09
NDST3 -> RAD21 -> RPL18A -> UBC -> ACTB -> CLIC4 -> EBF1 -> MLEC -> MOGS	1.08
NAP1L2 -> SP110 -> NDUFV2 -> NDUFA12 -> NDUFA13 -> UBC -> ACTB -> CLIC4 -> EBF1 -> RHOV	1.08
GRM2 -> REST -> RPS16 -> UBC -> ACTB -> CTNNB1 -> MUC1	1.08
High Influence Min-Span Paths	Average Influence score
NFIX -> SKI -> UBC -> ACTB -> ACTL6A -> BANF1 -> KRT16	2.32
MNAT1 -> GTF2B -> UBC -> ACTB -> ACTL6A -> BANF1 -> KRT16	2.27
DGCR2 -> SMURF2 -> UBC -> ACTB -> ACTL6A -> BANF1 -> KRT16	2.21
OBFC1 -> SMARCAL1 -> RFC5 -> UBC -> ACTB -> ACTL6A -> BANF1 -> KRT16	2.09
IVL -> UCHL5 -> UBA52 -> PSMC6 -> UBC -> ACTB -> ESR1 -> TMEM45B	1.92
SNTG1 -> STXBP3 -> VAMP2 -> RAB13 -> RAD21 -> SCN4B	1.78
IVL -> UCHL5 -> UBA52 -> PSMC6 -> UBC -> ACTB -> ATF7IP -> ZBTB6	1.53
IVL -> UCHL5 -> UBA52 -> PSMC6 -> PSMD8 -> SHFM1 -> INTS2 -> INTS3	1.48
IVL -> UCHL5 -> UBA52 -> PSMC6 -> UBC -> ACTB -> CDKN1A -> CDC45	1.47
IVL -> UCHL5 -> UBA52 -> PSMC6 -> UBC -> ACTB -> MORF4L2	1.41
IVL -> UCHL5 -> UBA52 -> PSMC6 -> UBC -> ACTB -> MORF4L1	1.41
IVL -> UCHL5 -> UBA52 -> PSMC6 -> UBC -> ACTB -> CDKN1A -> CCNE2	1.41
IVL -> UCHL5 -> UBA52 -> PSMC6 -> PSMD8 -> TCF4 -> TMEM177	1.41
IVL -> UCHL5 -> UBA52 -> PSMC6 -> PSMD8 -> TCF4 -> TMEM123	1.4
IDE -> APP -> TGFBI -> TIMP1 -> SERPING1 -> C1QB -> PTX3	1.39
IVL -> UCHL5 -> UBA52 -> PSMC6 -> UBC -> RPL13A -> TAF7 -> CPSF1	1.38
IVL -> UCHL5 -> UBA52 -> PSMC6 -> PSMD8 -> TCF4 -> ZNF385B	1.38
IVL -> UCHL5 -> UBA52 -> PSMC6 -> PSMD8 -> TCF4 -> TMEM41B	1.37
SNTG1 -> STXBP3 -> VAMP2 -> RAB13 -> RAD21 -> SCRN2	1.34
NHLH1 -> TCF3 -> EP300 -> HSP90AB1 -> HSP90AA1 -> HSPA8 -> DNAJC3	1.34
IVL -> UCHL5 -> UBA52 -> PSMC6 -> UBC -> VCP -> VIMP	1.31
IVL -> UCHL5 -> UBA52 -> PSMC6 -> UBC -> TGFBR1 -> ASH2L -> SAMHD1	1.3
IVL -> UCHL5 -> UBA52 -> PSMC6 -> UBC -> HDAC1 -> RFC4 -> FANCB	1.29
IVL -> UCHL5 -> UBA52 -> PSMC6 -> UBC -> RAN -> XPOT	1.28
IVL -> UCHL5 -> UBA52 -> PSMC6 -> UBC -> RAN -> IPO7	1.28
PAF1 -> CHD1 -> HDAC1 -> PTMA -> EP300 -> CTBP2 -> IRX4	1.27
NR3C2 -> PTGES3 -> HSP90AA1 -> HSPA8 -> CCT3 -> FOS -> KLHDC10	1.27
NHLH1 -> TCF3 -> EP300 -> HSP90AB1 -> HSP90AA1 -> HSPA8 -> TXNDC5	1.27
IVL -> UCHL5 -> UBA52 -> PSMC6 -> UBC -> HDAC1 -> PTMA -> CCNA2	1.27
NR3C2 -> PTGES3 -> HSP90AA1 -> HSPA8 -> CCT3 -> FOS -> TRAFD1	1.24
IVL -> UCHL5 -> UBA52 -> PSMC6 -> UBC -> HDAC1 -> RFC4 -> DSCC1	1.24
SNTG1 -> STXBP3 -> VAMP2 -> RAB13 -> RAD21 -> TCTN3	1.23
IVL -> UCHL5 -> UBA52 -> PSMC6 -> UBC -> PSME1 -> CHD3 -> FOXK2	1.23
IVL -> UCHL5 -> UBA52 -> PSMC6 -> UBC -> NFE2L1 -> MAFK -> NFE2L3	1.23
IVL -> UCHL5 -> UBA52 -> PSMC6 -> UBC -> HDAC1 -> RBL2 -> LIN54	1.22
IVL -> UCHL5 -> UBA52 -> PSMC6 -> UBC -> ACTB -> ETS1 -> FAM135A	1.22

## Sheet: PM-NS
High Influence Max-Span & Min-Span Paths - Primary Melanoma – Normal Skin
High Influence Max-Span Paths	Average Influence score
PIP -> USP25 -> UBC -> HLA-A -> UBB -> CDC42 -> MUC12	3.75
AGK -> ICT1 -> SLC25A5 -> UBC -> HLA-A -> HLA-B -> CD4 -> PIP	3.62
ZNF250 -> LDOC1 -> FOSL1 -> MMP1 -> TIMP1 -> ALB	3.45
UTP6 -> PNO1 -> SGSM2 -> CA12 -> LGALS7 -> WIPI1	2.94
TYR -> MLANA -> HLA-A -> UBB -> CHMP2A -> GABPA -> MRPL3	2.74
TYR -> MLANA -> HLA-A -> UBB -> CHMP2A -> GABPA -> MRPL27	2.72
TYR -> MLANA -> HLA-A -> UBB -> CHMP2A -> GABPA -> STOML2	2.69
MUC1 -> STAT1 -> TNFRSF1A -> ERN1 -> SEMA4A	2.67
UTP6 -> PNO1 -> SGSM2 -> CA12 -> LGALS7 -> WIPI1 -> ATG2A	2.54
WBP4 -> SNRPB -> SNRPD3 -> HNRNPK -> HMGB1 -> PLAT -> ANXA2 -> PLA1A	2.35
CPT2 -> ICT1 -> SLC25A5 -> UBC -> HNRNPK -> HMGB1 -> PLAT -> ANXA2 -> PLA1A	2.12
TRMT11 -> WDR48 -> USP1 -> UBC -> YWHAZ -> GABARAPL2 -> ATG4B -> KRT4	2
VPS35 -> SNX1 -> HGS -> HSPA8 -> FTH1 -> AP1S2 -> LGMN	1.9
VIM -> SUMO2 -> JUN -> TIMP1 -> SERPING1 -> C1QC	1.9
FUT8 -> RAD21 -> SGK1 -> UBC -> ABCA1 -> AOX1	1.82
FGA -> SNCA -> PARK7 -> SOD1 -> CHCHD4 -> TOMM7	1.82
ZAP70 -> FYN -> FLOT1 -> NGB -> HBA1	1.81
SPAG16 -> ZBTB33 -> CTNND1 -> SNCA -> CDK4 -> GAPDH -> GPI	1.79
DES -> S100B -> TP53 -> MPHOSPH6 -> MRPS9	1.78
WASL -> FYN -> FLOT1 -> NGB -> HBA1	1.77
SPAG16 -> ZBTB33 -> CTNND1 -> SNCA -> CDK4 -> GAPDH -> TALDO1	1.73
SFN -> YWHAG -> FOXO3 -> TNFSF10 -> TNFRSF10C	1.7
CD8A -> HLA-A -> UBB -> EPS15 -> GATA1 -> HBB	1.68
YBX3 -> CDK4 -> UBB -> UBC -> FYN -> ITGB4 -> ALOX12	1.67
MGAT2 -> MAN2A2 -> VIM -> YWHAZ -> FN1 -> LPA	1.62
MUC7 -> SELL -> GRB2 -> HNRNPC -> FXR2	1.61
MUC7 -> SELL -> GRB2 -> ESR1 -> LCN8	1.55
WAS -> ARPC1B -> ACTB -> ACTG1 -> ANXA5 -> FDFT1 -> SHPRH	1.51
High Influence Min-Span Paths	Average Influence score
CMA1 -> MMP1 -> TIMP1 -> FN1 -> NT5E -> PDE2A	4.52
CMA1 -> MMP1 -> TIMP1 -> FN1 -> NT5E -> PDE10A	4.42
MDK -> SDC1 -> MMP1 -> TIMP1 -> CD63 -> CD81	4.18
CMA1 -> MMP1 -> TIMP1 -> FN1 -> NT5E -> PDE5A	4.18
CMA1 -> MMP1 -> TIMP1 -> FN1 -> NT5E -> PDE11A	4.13
CMA1 -> MMP1 -> TIMP1 -> FN1 -> NT5E -> PDE4C	4.12
OGN -> LUM -> COL1A2 -> APP -> RGS20 -> STMN2	3.85
TYR -> MLANA -> HLA-A -> HLA-C -> MX1 -> IFITM1	3.67
TYR -> MLANA -> HLA-A -> HLA-B -> PFAS -> GART	3.65
PON1 -> TYR -> MLANA -> HLA-A -> HLA-C -> B2M -> OAS2	3.55
PON1 -> TYR -> MLANA -> HLA-A -> HLA-C -> MX1 -> IFITM1	3.5
DBH -> TYR -> TYRP1 -> GIPC1 -> LRP2 -> CUBN	3.44
CCL7 -> MMP1 -> TIMP1 -> FN1 -> NT5E -> UCK1	3.33
DCT -> TYRP1 -> GIPC1 -> NGF -> NPY -> CCL27	3.32
TYR -> MLANA -> HLA-A -> HLA-C -> B2M -> HSPG2	3.24
CCL7 -> MMP1 -> TIMP1 -> APP -> S100B -> GFAP	3.22
DBH -> TYR -> TYRP1 -> GIPC1 -> LRP2 -> GC	3.17
PON1 -> TYR -> MLANA -> HLA-A -> BCAP31 -> APP -> TRH	3.03
BCAN -> MMP1 -> TIMP1 -> APP -> OXTR -> OXT	3.03
CCL7 -> MMP1 -> TIMP1 -> ALDOA -> GPI -> MPI	3
GSTM5 -> ALDH1A3 -> ALDOA -> FN1 -> NT5E -> QPRT	2.99
DBH -> TYR -> TYRP1 -> GIPC1 -> LRP2 -> CUBN -> GIF	2.99
TYR -> MLANA -> HLA-A -> PDIA3 -> CALR -> F8 -> LMAN1	2.98
CCL7 -> MMP1 -> TIMP1 -> ALDOA -> GPI -> GFPT1	2.98
TYR -> MLANA -> HLA-A -> BCAP31 -> APP -> FPR3 -> OXER1	2.86
BCAN -> MMP1 -> TIMP1 -> SERPING1 -> F2 -> F2RL3	2.82
BPY2 -> MAP1S -> PIN1 -> CDKN1B -> CDK4 -> MED4	2.81
EXPH5 -> RAB27A -> MLPH -> RAB10 -> VAMP2 -> VAPA	2.77

## Sheet: MM-NS
High Influence Max-Span & Min-Span Paths - Metastasis Melanoma – Normal Skin
High Influence Max-Span Paths	Average Influence score
SFN -> YWHAG -> FOXO3 -> TNFSF10 -> TNFRSF10C	4.52
PIP -> USP25 -> UBC -> HLA-A -> UBB -> CDC42 -> MUC12	4.14
MUC1 -> STAT1 -> TNFRSF1A -> ERN1 -> SEMA4A	3.54
WBP4 -> SNRPB -> SNRPD3 -> HNRNPK -> HMGB1 -> PLAT -> ANXA2 -> PLA1A	3.47
VIM -> SUMO2 -> JUN -> TIMP1 -> SERPING1 -> C1QC	3.05
MUC7 -> SELL -> GRB2 -> RAD21 -> TPD52L2	2.98
HAO2 -> RAD21 -> RPL18A -> UBC -> YWHAE -> GAPDH -> APP -> ACHE -> COLQ	2.72
UQCRQ -> NDUFB6 -> SNCA -> YWHAE -> GAPDH -> APP -> COL4A6	2.64
VPS35 -> SNX1 -> HGS -> HSPA8 -> FTH1 -> AP1S2 -> LGMN	2.57
ABCD1 -> POT1 -> RPS7 -> RPL14 -> PHLDA1 -> PLSCR1 -> OGDH	2.5
UQCRQ -> NDUFB6 -> SNCA -> YWHAE -> GAPDH -> APP -> COL4A1	2.43
YBX3 -> CDK4 -> UBB -> UBC -> FYN -> ITGB4 -> ALOX12	2.4
WASL -> FYN -> FLOT1 -> NGB -> HBA1	2.33
MGAT4A -> FUT8 -> RAD21 -> RPL18A -> UBC -> CDC16 -> CALM1 -> TRPV1	2.3
WNT3 -> LRP6 -> UBC -> HNRNPK -> HMGB1 -> PLAT -> SERPINC1	2.24
ZAP70 -> FYN -> FLOT1 -> NGB -> HBA1	2.2
VTA1 -> CDK4 -> GAPDH -> ACTB -> ACTG1 -> CTNND1 -> MMP7	2.2
CD8A -> HLA-A -> UBB -> EPS15 -> GATA1 -> HBB	2.1
WASL -> PFN1 -> ACTG1 -> DYNLL1 -> LDHA -> LDHB -> ME2	2.09
GYPC -> PDIA3 -> HLA-A -> UBC -> HNRNPK -> HMGB1 -> CTCF -> TSEN54	2.07
VTA1 -> CDK4 -> CSRP1 -> CTCF -> SDC1 -> NDST1	2.06
AASS -> MYC -> YBX1 -> CTCF -> NTS -> NTSR2	2.06
BTD -> SPCS1 -> RPL4 -> UBC -> HLA-A -> PDIA3 -> CANX -> FAM107A	2.05
SGK2 -> UBE2L3 -> UBC -> ACTB -> ACTG1 -> GNAI2 -> GNAL	2.02
CYC1 -> CYCS -> HSPA8 -> HSP90AA1 -> QARS -> RARS -> CRABP2	2.01
GAMT -> ZNF263 -> PLEKHF2 -> PRKAR1A -> GRB2 -> MUC20	1.98
EXTL1 -> EXT1 -> RAD21 -> RPL18A -> UBC -> HLA-A -> PDIA3 -> CANX -> PIGK	1.98
MUC7 -> SELL -> GRB2 -> ESR1 -> LCN8	1.97
SDC1 -> SDCBP -> UBC -> HNRNPK -> CEBPB -> HSPA9 -> TOMM7	1.95
EBF1 -> RPS11 -> UBC -> TUBB -> DYNLL1 -> LDHA -> LDHB -> GOT2 -> TYR	1.95
MRPL1 -> TAF1 -> TUBA1C -> ACTB -> ACTG1 -> EIF6 -> ALDH2 -> AKR1B1 -> GALM	1.91
FUT8 -> RAD21 -> RPL18A -> UBC -> TUBB -> DYNLL1 -> LDHA -> LDHB -> GOT2 -> DDC	1.91
SPAG16 -> ZBTB33 -> CTNND1 -> SNCA -> YWHAE -> GAPDH -> GPI	1.9
MLEC -> GANAB -> MYC -> EP300 -> EBF1 -> IL7	1.85
GAMT -> ZNF263 -> NME7 -> YWHAQ -> LYST -> ZNF521	1.85
EBF1 -> RPS11 -> UBC -> TUBB -> DYNLL1 -> LDHA -> LDHB -> GOT2 -> TST	1.81
SPAG16 -> ZBTB33 -> CTNND1 -> SNCA -> YWHAE -> GAPDH -> TALDO1	1.8
WAS -> ARPC1B -> ACTB -> ACTG1 -> ANXA5 -> FDFT1 -> SHPRH	1.79
BAX -> YWHAQ -> FOXO3 -> TNFSF10 -> TNFRSF10C	1.79
High Influence Min-Span Paths	Average Influence score
OGN -> LUM -> COL1A2 -> APP -> RGS20 -> STMN2	4.1
GSTM5 -> ALDH1A3 -> ALDOA -> FN1 -> NT5E -> QPRT	3.86
PLB1 -> S100A1 -> S100B -> SUGT1 -> NOD1 -> DEFB4A	3.81
GRP -> APP -> TGFBI -> TIMP1 -> CD63 -> SELP	3.57
TLR2 -> MMP9 -> TIMP1 -> SERPING1 -> C1QB -> HRG	3.48
TYR -> MLANA -> HLA-A -> HLA-B -> PFAS -> GART	3.33
TYR -> MLANA -> HLA-A -> HLA-B -> MSN -> L1CAM	3.3
CST3 -> TGFBI -> TIMP1 -> CD63 -> ITGB1 -> CD46 -> CFI	3.26
IVL -> UCHL5 -> PSMC6 -> UBC -> UBE2C -> ASPM	3.18
IVL -> UCHL5 -> PSMA7 -> PSMC4 -> HSPA8 -> HSPH1	3.08
GPX1 -> IL6 -> TIMP1 -> CD63 -> CD9 -> ADAM2	3.01
IVL -> UCHL5 -> PSMC6 -> UBC -> UBE2C -> PRC1	3
IVL -> UCHL5 -> PSMC6 -> UBC -> STAT1 -> IRF1	3
GSTM3 -> ALDH1A3 -> ALDOA -> FN1 -> NT5E -> QPRT	2.97
IVL -> UCHL5 -> PSMC6 -> UBC -> STAT1 -> MCM5	2.95
IVL -> UCHL5 -> PSMC6 -> UBC -> HIST2H2BE -> TAF1A	2.93
IVL -> UCHL5 -> PSMA7 -> PSMC4 -> CDC6 -> ORC6	2.92
IVL -> UCHL5 -> PSMC6 -> UBC -> MYC -> NDRG1	2.91
TYR -> MLANA -> HLA-A -> BCAP31 -> APP -> CXCL16 -> C3AR1	2.9
PPY -> APP -> TGFBI -> TIMP1 -> CD63 -> SELP	2.89
F9 -> F12 -> SERPING1 -> FN1 -> NT5E -> QPRT	2.87
ENG -> TGFBI -> TIMP1 -> FN1 -> NT5E -> QPRT	2.87
TYR -> MLANA -> HLA-A -> PDIA3 -> CANX -> F8 -> LMAN1	2.86
NAT6 -> PNPLA3 -> LPL -> RXRA -> EHHADH -> AACS	2.86
IVL -> UCHL5 -> PSMC6 -> UBC -> MYC -> NR1D1	2.85
IVL -> UCHL5 -> PSMC6 -> UBC -> PARP1 -> ZBTB9	2.83
F8 -> CANX -> BCAP31 -> APP -> COL4A1 -> SERPINE2	2.81
IVL -> UCHL5 -> PSMA7 -> HIF1A -> MCM3 -> ORC4	2.75
IVL -> UCHL5 -> PSMC6 -> UBC -> MYC -> PNN	2.74
IVL -> UCHL5 -> PSMC6 -> UBC -> MYC -> CEBPD	2.74
IVL -> UCHL5 -> PSMC6 -> UBC -> COPS5 -> NR4A2	2.72
IVL -> UCHL5 -> PSMC6 -> UBC -> PARP1 -> THRA	2.69
ENG -> TGFBI -> TIMP1 -> SERPING1 -> C1QB -> HRG	2.68
IVL -> UCHL5 -> PSMC6 -> UBC -> MDC1 -> NBN	2.67
CST3 -> TGFBI -> TIMP1 -> CLU -> LRP2 -> GC	2.67
IVL -> UCHL5 -> PSMC6 -> UBC -> MYC -> TAF6L	2.66
CCL7 -> MMP1 -> TIMP1 -> ALDOA -> GPI -> GFPT1	2.66
IVL -> UCHL5 -> PSMC6 -> UBC -> BRCA1 -> PEG3	2.65
IVL -> UCHL5 -> PSMC6 -> UBC -> FANCL -> HES1	2.64
