# Supplementary material for: Identification of a gene signature for discriminating metastatic from primary melanoma using a molecular interaction network approach
Source: Sci Rep. 2017 Dec 11;7:17314. doi: 10.1038/s41598-017-17330-0 (PMC5725601; doi:10.1038/s41598-017-17330-0)
Supplement: Supplementary file 4 — Supplementary Table S5 [file 41598_2017_17330_MOESM4_ESM.xlsx]

## Sheet: MM_PM_results
MM - PM Feature Ranking
Gene	Feature Importance Score
KRT16	0.0968722
ALDH1A1	0.0938395
IRX4	0.0873898
REST	0.0737972
WNT5A	0.0641382
SPRR3	0.0532632
CDKN1A	0.0517826
IRF7	0.0481604
KIT	0.0474337
HSP90AB1	0.0463677
TMEM45B	0.0451698
THBD	0.0442604
WNT4	0.0432191
MPDZ	0.0364467
ZBTB6	0.035285
CCDC113	0.0344558
SFRP2	0.0335412
GTF2F2	0.032715
XRN2	0.0318623

## Sheet: PM_NS_results
PM - NS Feature Ranking
Gene	Feature Importance Score
PIP	0.104477
AP1S2	0.0635632
RGS20	0.0485931
SNCA	0.0482278
PLAT	0.042987
ANXA5	0.0407732
DES	0.0395254
GSTM5	0.0359506
MLANA	0.0354499
S100B	0.030932
TYR	0.0293083
HBA1	0.0268002
LRP2	0.0245013
HBB	0.0230731
PFAS	0.0214589
KRT4	0.0211007
FYN	0.0199849
CCL27	0.0187351
EXPH5	0.0185161
MUC1	0.0178942
MLPH	0.0172541
RAB27A	0.0153569
ARPC1B	0.0151969
PLA1A	0.015041
OGN	0.0150378
QPRT	0.014364
BPY2	0.0140517
MUC7	0.0140095
CMA1	0.013377
PON1	0.0117595
VIM	0.0113233
ALOX12	0.0113031
WIPI1	0.011243
MAP1S	0.00949272
AOX1	0.00894288
CD63	0.00887322
STAT1	0.00858321
DCT	0.00816664
OAS2	0.00748562
CD8A	0.00687174
BCAN	0.00606745
FN1	0.00591695
LDOC1	0.00552923
SDC1	0.0052005
CDK4	0.00441876
TIMP1	0.0039746
SFN	0.00364593
C1QC	0.00346124
FLOT1	0.00332094
FOSL1	0.00324129
PDE2A	0.00306761
LGALS7	0.00256913

## Sheet: MM_NS_results
MM - NS Feature Ranking
Gene	Feature Importance Score
PIP	0.0651343
SFN	0.0459801
AACS	0.0385748
ALOX12	0.0350978
PARP1	0.0317323
COL4A6	0.0297377
SDCBP	0.0297081
MMP7	0.0295485
GSTM5	0.0294868
AP1S2	0.029117
SERPINE2	0.0282731
LDHB	0.0273385
ITGB4	0.0231911
ALDH2	0.0217204
SDC1	0.0190657
MUC20	0.0180681
AKR1B1	0.0177461
QPRT	0.0162467
FYN	0.0151311
ALDH1A3	0.0149057
TAF1A	0.0139978
PRKAR1A	0.0139477
GRP	0.0131528
AASS	0.0130611
RXRA	0.0130368
HBB	0.0129663
FN1	0.0129586
PLAT	0.0119557
ARPC1B	0.0117317
PHLDA1	0.0115465
CDK4	0.0113801
SGK2	0.0111171
UBE2C	0.0110011
ABCD1	0.0101892
GYPC	0.00935489
HAO2	0.00932445
SELP	0.00930005
RAD21	0.00926156
VIM	0.00911382
NDRG1	0.00844586
ANXA5	0.00821752
HSPH1	0.00809282
CD63	0.00763654
LYST	0.00761138
CFI	0.0072749
HBA1	0.0068228
BAX	0.00666551
POT1	0.00654712
NAT6	0.00654262
COL4A1	0.00612618
GFPT1	0.00589746
TYR	0.00564027
S100B	0.00558315
MCM3	0.00542459
FLOT1	0.00521026
FAM107A	0.0050671
NR4A2	0.00470234
ME2	0.00461484
PDIA3	0.0043096
SNCA	0.00426798
PLA1A	0.00421064
MUC1	0.00405339
RGS20	0.0040214
STAT1	0.00383027
TST	0.003756
STMN2	0.00367342
SNX1	0.00359919
PRC1	0.00353145
MUC7	0.00334589
WNT3	0.00310971
C1QC	0.00304349
ASPM	0.0028304
C1QB	0.00278871
SEMA4A	0.0027828
ORC6	0.00265121
CDC6	0.00254489
CLU	0.00241867
C3AR1	0.00240648
S100A1	0.00238419
LRP2	0.00233299
CD9	0.00232689
CANX	0.00222605
GANAB	0.00188257
NR1D1	0.00183587
CD8A	0.00180385
ZNF521	0.00163757
LRP6	0.00126571
NBN	0.00116359
TIMP1	0.00102146
EBF1	0.00100688
NME7	0.000956306
TRPV1	0.000882802
PLEKHF2	0.000765067
MYC	0.000516484
FANCL	0.000492158
MMP9	0.0004742
IL6	0.00046866
HLA-B	0.00044898
OGN	0.00042577
PNPLA3	0.000181818
